# Supplementary material for: Multivariate Analysis of Root Architecture, Morpho-Physiological, and Biochemical Traits Reveals Higher Nitrogen Use Efficiency Heterosis in Maize Hybrids During Early Vegetative Growth
Source: Plants (Basel). 2025 Jan 29;14(3):399. doi: 10.3390/plants14030399 (PMC11821247; doi:10.3390/plants14030399)
Supplement: Supplementary file 1 [file plants-14-00399-s001.zip]

Archive with 2 entries (2 files):
- plants-3391634-Supplementary Figures.pdf
- plants-3391634-supplementary tables.pdf
